# Supplementary material for: Oral Health-Related Quality of Life in Adult Patients with Depression or Attention Deficit Hyperactivity Disorder (ADHD)
Source: J Clin Med. 2023 Nov 20;12(22):7192. doi: 10.3390/jcm12227192 (PMC10672471; doi:10.3390/jcm12227192)
Supplement: Supplementary file 1 [file jcm-12-07192-s001.zip]

Archive with 1 entries (1 files):
- jcm-2704600-supplementary.pdf
